# Supplementary material for: In Vitro Assessment and Toxicological Prioritization of Pesticide Mixtures at Concentrations Derived from Real Exposure in Occupational Scenarios
Source: Int J Environ Res Public Health. 2022 Apr 25;19(9):5202. doi: 10.3390/ijerph19095202 (PMC9104687; doi:10.3390/ijerph19095202)
Supplement: Supplementary file 1 [file ijerph-19-05202-s001.zip]

Archive with 1 entries (1 files):
- ijerph-1648692-supplementary.pdf
